# Supplementary material for: Characterization of non-specific lipid transfer protein (nsLtp) gene families in the Brassica napus pangenome reveals abundance variation
Source: BMC Plant Biol. 2022 Jan 7;22:21. doi: 10.1186/s12870-021-03408-5 (PMC8740461; doi:10.1186/s12870-021-03408-5)
Supplement: Supplementary file 2 — Additional file 2: Supplymentary Table S1: Count of BnLTP genes in Brassica napus pangenome [file 12870_2021_3408_MOESM2_ESM.xlsx]

## Sheet: Chr_stat
TableS1 Count of BnLTP genes in Brassica napus pangenome
Type	A01	A02	A03	A04	A05	A06	A07	A08	A09	A10	C01	C02	C03	C04	C05	C06	C07	C08	C09	scaffold	Total in reference genome	Additional in pangenome	total
1	2	2	2	0	1	0	0	1	3	0	2	3	1	1	1	0	2	1	1	0	23	6	29
2	2	6	1	1	1	4	2	3	3	0	1	3	1	0	5	1	3	3	3	0	43	7	50
C	0	0	1	0	0	0	0	0	0	1	0	0	1	0	0	0	0	0	1	0	4	0	4
D	1	4	3	0	2	0	0	2	0	4	1	3	7	2	2	0	1	0	3	0	35	13	48
G	4	7	5	1	5	4	6	6	7	1	4	8	8	3	5	7	1	5	2	3	92	23	115
