# Supplementary material for: Characterization of non-specific lipid transfer protein (nsLtp) gene families in the Brassica napus pangenome reveals abundance variation
Source: BMC Plant Biol. 2022 Jan 7;22:21. doi: 10.1186/s12870-021-03408-5 (PMC8740461; doi:10.1186/s12870-021-03408-5)
Supplement: Supplementary file 3 — Additional file 3: Supplymentary Table S2: Ka/Ks analysis of tandem duplication BnLTP genes [file 12870_2021_3408_MOESM3_ESM.xls]

TableS2 Ka/Ks analysis of tandem duplication BnLTP genes
Seq_1	Seq_2	Ka	Ks	Ka_Ks	EffectiveLen	AverageS-sites	AverageN-sites
BnaA01T0206200ZS	BnaA01T0206300ZS	0.570034208	1.239692268	0.45981912	336	86.16666667	249.8333333
BnaA02T0105900ZS	BnaA02T0106000ZS	0.071734186	0.211174384	0.339691703	330	81.5	248.5
BnaC01T0259200ZS	BnaC01T0259300ZS	0.554230563	1.363683441	0.406421715	336	86.08333333	249.9166667
BnaC02T0128700ZS	BnaC02T0128900ZS	0.078461311	0.218829043	0.35855072	330	81.66666667	248.3333333
BnaA06T0044700ZS	BnaA06T0044800ZS	0.226972525	0.223869741	1.013859774	297	72.33333333	224.6666667
BnaC05T0056300ZS	BnaC05T0056400ZS	0.260512506	0.314136805	0.82929635	297	72.08333333	224.9166667
BnaC05T0056300ZS	BnaC05T0056500ZS	0.310358721	0.259506022	1.195959612	297	71.41666667	225.5833333
BnaC07T0318400ZS	BnaC07T0318500ZS	0.127969138	0.113746381	1.1250392	270	63.16666667	206.8333333
BnaC07T0318400ZS	BnaC07T0318600ZS	0.168918014	0.133168787	1.268450498	270	62.83333333	207.1666667
BnaC08T0031500ZS	BnaC08T0031600ZS	0.032287845	0.059882166	0.53918967	291	69.5	221.5
BnaC09T0147800ZS	BnaC09T0147900ZS	0.263300681	0.403265057	0.652922132	276	63.58333333	212.4166667
BnaA06T0360800GG	BnaA06T0360900GG	0.155776164	0.137132915	1.135950214	270	63.83333333	206.1666667
BnaA02T0127400ZS	BnaA02T0127600ZS	0.363926106	0.979924256	0.371381874	336	81.66666667	254.3333333
BnaA03T0121400ZS	BnaA03T0121500ZS	0.320032663	0.874217249	0.366079099	294	72	222
BnaC03T0140800ZS	BnaC03T0140900ZS	0.321235906	0.859176954	0.373887945	294	72.66666667	221.3333333
BnaC09T0379200ZS	BnaC09T0379300ZS	0.012973296	0.042414127	0.30587206	306	72.75	233.25
Bnascaffold4348T0003300GG	Bnascaffold4348T0003400GG	0.069201596	0.266034176	0.260122957	342	84.83333333	257.1666667
BnaA10T0081300SL	BnaA10T0081900SL	0.086921228	0.121169674	0.717351338	303	71.5	231.5
BnaA10T0081200SL	BnaA10T0081900SL	0.086921228	0.121169674	0.717351338	303	71.5	231.5
BnaA10T0081200SL	BnaA10T0081300SL	0	0	NaN	303	72	231
BnaA03T0317300ZS	BnaA03T0317500ZS	0.003919016	0	#NAME?	339	83.16666667	255.8333333
Bnascaffold2385T0000200NO	Bnascaffold2385T0000300NO	0.850784634	1.485262979	0.572817505	498	128	370
