# Supplementary material for: Characterization of non-specific lipid transfer protein (nsLtp) gene families in the Brassica napus pangenome reveals abundance variation
Source: BMC Plant Biol. 2022 Jan 7;22:21. doi: 10.1186/s12870-021-03408-5 (PMC8740461; doi:10.1186/s12870-021-03408-5)
Supplement: Supplementary file 4 — Additional file 4: Supplymentary Table S3: Ka/Ks analysis of segmental duplication BnLTP genes [file 12870_2021_3408_MOESM4_ESM.xls]

TableS3 Ka/Ks analysis of segmental duplication BnLTP genes
Seq_1	Seq_2	Ka	Ks	Ka_Ks	EffectiveLen	AverageS-sites	AverageN-sites
Bnascaffold4348T0004200GG	BnaA08T0142000ZS	0	0	NaN	486	111.3333333	374.6666667
BnaC05T0490600NO	BnaC05T0530600WE	0.00402956	0	#NAME?	333	84.16666667	248.8333333
BnaC05T0490600NO	BnaC05T0508700ZS	0.00402956	0.024146955	0.166876517	333	84.16666667	248.8333333
BnaC05T0490600NO	BnaA05T0450600ZS	0.008080886	0.061890768	0.130566909	333	84.16666667	248.8333333
BnaA01T0206200ZS	BnaC01T0259200ZS	0.00391518	0.046391598	0.084394166	345	88.91666667	256.0833333
BnaA01T0206200ZS	BnaC08T0317800ZS	0.025856057	0.341795207	0.075647806	345	89.25	255.75
BnaA01T0206200ZS	BnaA09T0481200ZS	0.025856057	0.35967981	0.071886318	345	89.25	255.75
BnaA01T0206300ZS	BnaC01T0259300ZS	0.00782786	0.023858871	0.328090118	342	85.16666667	256.8333333
BnaA02T0105900ZS	BnaC02T0128700ZS	0	0.012345958	0	330	81.66666667	248.3333333
BnaA02T0105900ZS	BnaA02T0106000ZS	0.071734186	0.211174384	0.339691703	330	81.5	248.5
BnaA02T0105900ZS	BnaC02T0128900ZS	0.078461311	0.202612195	0.387248709	330	81.66666667	248.3333333
BnaA02T0105900ZS	BnaC03T0162000ZS	0.115360867	0.285319683	0.404321446	330	82.16666667	247.8333333
BnaA02T0105900ZS	BnaA03T0139800ZS	0.124832184	0.285319683	0.437516904	330	82.16666667	247.8333333
BnaA02T0106000ZS	BnaC02T0128900ZS	0.003929282	0.049299057	0.079702986	339	83.83333333	255.1666667
BnaA02T0106000ZS	BnaC02T0128700ZS	0.071734186	0.227613398	0.315158012	330	81.5	248.5
BnaA02T0106000ZS	BnaC03T0162000ZS	0.11999406	0.322618291	0.371938182	330	82	248
BnaA03T0139800ZS	BnaC03T0162000ZS	0.020493078	0.024592367	0.833310519	330	82.66666667	247.3333333
BnaA03T0139800ZS	BnaC02T0128700ZS	0.124832184	0.303338567	0.411527573	330	82.16666667	247.8333333
BnaA03T0536300ZS	BnaC07T0513200ZS	0.059548227	0.167357663	0.355814161	393	91.66666667	301.3333333
BnaA05T0450600ZS	BnaC05T0530600WE	0.004032268	0.061763276	0.065285846	333	84.33333333	248.6666667
BnaA05T0450600ZS	BnaC05T0508700ZS	0.004032268	0.087966815	0.045838511	333	84.33333333	248.6666667
BnaA09T0116900ZS	BnaC09T0120600ZS	0.026943244	0.036817208	0.731811166	348	83.5	264.5
BnaA09T0481200ZS	BnaC08T0317800ZS	0	0.011111314	0	348	90.66666667	257.3333333
BnaA09T0481200ZS	BnaC01T0259200ZS	0.021655048	0.354165079	0.061143938	348	90.33333333	257.6666667
BnaC01T0259200ZS	BnaC08T0317800ZS	0.021655048	0.33662042	0.064330761	348	90.33333333	257.6666667
BnaC02T0128700ZS	BnaC02T0128900ZS	0.078461311	0.218829043	0.35855072	330	81.66666667	248.3333333
BnaC02T0128700ZS	BnaC03T0162000ZS	0.115360867	0.303338567	0.380303987	330	82.16666667	247.8333333
BnaC02T0128900ZS	BnaC03T0162000ZS	0.115360867	0.321801038	0.358485067	330	82.16666667	247.8333333
BnaC05T0508700ZS	BnaC05T0530600WE	0	0.024098459	0	333	84.33333333	248.6666667
BnaC07T0393800ZS	BnaC07T0368200ZY	0.126330906	0.120027384	1.052517364	357	94.66666667	262.3333333
BnaC01g31230D	BnaC04g44630D	0	0	NaN	291	72.16666667	218.8333333
BnaC01g31230D	BnaC05T0311800ZS	0.00922379	0.013857207	0.665631268	291	72.83333333	218.1666667
BnaC04g44630D	BnaC05T0311800ZS	0.00922379	0.013857207	0.665631268	291	72.83333333	218.1666667
BnaA06T0360800GG	BnaA06T0373100ZS	0	0	NaN	282	68.16666667	213.8333333
BnaA06T0360800GG	BnaC07T0318500ZS	0.038255304	0	#NAME?	282	67.5	214.5
BnaA06T0360800GG	BnaC07T0318600ZS	0.061606315	0.019918183	3.0929686	282	67.83333333	214.1666667
BnaA06T0360900GG	BnaA06T0373200ZS	0	0	NaN	270	61.5	208.5
BnaA06T0360900GG	BnaC07T0318400ZS	0.014540035	0.085807763	0.169448949	270	61.66666667	208.3333333
BnaA06T0360900GG	BnaC07T0302000NO	0.019434286	0.104516641	0.185944416	270	61.5	208.5
BnaA03T0350100NO	BnaA03T0352900ZS	0.004669276	0.013793492	0.338512953	288	73.16666667	214.8333333
BnaA03T0350100NO	BnaC03T0428100ZS	0.014106999	0.0420671	0.335345174	288	73.33333333	214.6666667
BnaA03T0350100NO	BnaA05T0376100ZS	0.083624612	0.134353174	0.622423793	288	73.16666667	214.8333333
BnaA03T0350100NO	BnaC05T0418200ZS	0.088846565	0.102348318	0.868080365	288	73.16666667	214.8333333
BnaA03T0350100NO	BnaC01T0406200ZS	0.09858304	0.246086732	0.400602825	288	71.5	216.5
BnaA03T0350100NO	BnaA01T0328700ZS	0.093717814	0.242738661	0.386085237	288	72.33333333	215.6666667
BnaA03T0350100NO	BnaA01T0328000ZS	0.093717814	0.242738661	0.386085237	288	72.33333333	215.6666667
BnaC07T0302000NO	BnaC07T0318400ZS	0.004815426	0.050298173	0.09573759	270	61.66666667	208.3333333
BnaC07T0302000NO	BnaA06T0373200ZS	0.019434286	0.104516641	0.185944416	270	61.5	208.5
BnaA01T0328000ZS	BnaA01T0328700ZS	0	0	NaN	291	72.5	218.5
BnaA01T0328000ZS	BnaC01T0406200ZS	0.030496774	0.098377587	0.30999717	288	70.5	217.5
BnaA01T0328000ZS	BnaA05T0376100ZS	0.052821823	0.242738661	0.217607789	288	72.33333333	215.6666667
BnaA01T0328000ZS	BnaC05T0418200ZS	0.057813522	0.169954319	0.34017095	288	72.33333333	215.6666667
BnaA01T0328000ZS	BnaA03T0352900ZS	0.085948394	0.251664839	0.341519277	288	72.5	215.5
BnaA01T0328000ZS	BnaC03T0428100ZS	0.086018882	0.250979292	0.342732987	288	72.66666667	215.3333333
BnaA01T0328700ZS	BnaC01T0406200ZS	0.030496774	0.098377587	0.30999717	288	70.5	217.5
BnaA01T0328700ZS	BnaA05T0376100ZS	0.052821823	0.242738661	0.217607789	288	72.33333333	215.6666667
BnaA01T0328700ZS	BnaC05T0418200ZS	0.057813522	0.169954319	0.34017095	288	72.33333333	215.6666667
BnaA01T0328700ZS	BnaA03T0352900ZS	0.085948394	0.251664839	0.341519277	288	72.5	215.5
BnaA01T0328700ZS	BnaC03T0428100ZS	0.086018882	0.250979292	0.342732987	288	72.66666667	215.3333333
BnaA02T0161700ZS	BnaC02T0206800ZS	0.018168943	0.028643099	0.63432183	294	71.16666667	222.8333333
BnaA02T0208500ZS	BnaC02T0279000ZS	0.004360477	0.015790057	0.276153368	294	64	230
BnaA02T0232800ZS	BnaC08T0031500ZS	0.073635042	0.082999176	0.887177986	291	70	221
BnaA02T0232800ZS	BnaA08T0302200ZS	0.078518547	0.083419226	0.941252396	291	69.66666667	221.3333333
BnaA02T0232800ZS	BnaA08T0302300ZS	0.083685443	0.09912883	0.84420893	291	70	221
BnaA02T0232800ZS	BnaC08T0031600ZS	0.088478267	0.083843554	1.055278107	291	69.33333333	221.6666667
BnaA02T0352000ZS	BnaC02T0474600ZS	0.02661033	0.101851156	0.261266844	303	73.5	229.5
BnaA02T0352000ZS	BnaA02T0352500ZS	0.02663987	0.101481447	0.262509761	303	73.75	229.25
BnaA02T0352500ZS	BnaC02T0474600ZS	0.035760964	0.085910261	0.416259516	303	73.91666667	229.0833333
BnaA03T0352900ZS	BnaC03T0428100ZS	0.009375122	0.027780954	0.33746581	288	73.33333333	214.6666667
BnaA03T0352900ZS	BnaA05T0376100ZS	0.078438766	0.11818004	0.663722619	288	73.16666667	214.8333333
BnaA03T0352900ZS	BnaC05T0418200ZS	0.083624612	0.08684389	0.96293029	288	73.16666667	214.8333333
BnaA03T0352900ZS	BnaC01T0406200ZS	0.093333675	0.226916359	0.411313116	288	71.5	216.5
BnaA05T0376100ZS	BnaC05T0418200ZS	0.004669276	0.056764671	0.082256723	288	73.16666667	214.8333333
BnaA05T0376100ZS	BnaC01T0406200ZS	0.047672915	0.265759991	0.179383342	288	71.5	216.5
BnaA05T0376100ZS	BnaC03T0428100ZS	0.078502967	0.117889188	0.665904724	288	73.33333333	214.6666667
BnaA06T0044700ZS	BnaC05T0056400ZS	0.009009117	0.041871337	0.215161921	297	73.66666667	223.3333333
BnaA06T0044800ZS	BnaC05T0056500ZS	0.01569564	0.065575725	0.239351379	297	71.66666667	225.3333333
BnaA06T0373100ZS	BnaC07T0318500ZS	0.038255304	0	#NAME?	282	67.5	214.5
BnaA06T0373100ZS	BnaC07T0318600ZS	0.061606315	0.019918183	3.0929686	282	67.83333333	214.1666667
BnaA06T0373200ZS	BnaC07T0318400ZS	0.014540035	0.085807763	0.169448949	270	61.66666667	208.3333333
BnaA07T0341100ZS	BnaC06T0401300ZS	0.037743813	0.136533152	0.276444309	291	60.08333333	230.9166667
BnaA08T0036500ZS	BnaC08T0044300ZS	0.018721721	0.013513879	1.385369866	291	74.66666667	216.3333333
BnaA08T0302200ZS	BnaC08T0031600ZS	0.018251851	0.060182648	0.303274313	291	69.16666667	221.8333333
BnaA08T0302200ZS	BnaC08T0031500ZS	0.02295512	0.05958467	0.385252112	291	69.83333333	221.1666667
BnaA08T0302200ZS	BnaA08T0302300ZS	0.032337572	0.075251036	0.429729264	291	69.83333333	221.1666667
BnaA08T0302300ZS	BnaC08T0031500ZS	0.016772187	0.013667804	1.227131085	315	73.83333333	241.1666667
BnaA08T0302300ZS	BnaC08T0031600ZS	0.041774138	0.075630776	0.552343106	291	69.5	221.5
BnaA09T0137900ZS	BnaC09T0147800ZS	0	0.048403891	0	276	64	212
BnaA09T0163200ZS	BnaC09T0180800ZS	0.041903838	0.059290118	0.706759227	291	70.16666667	220.8333333
BnaC01T0406200ZS	BnaC05T0418200ZS	0.052611205	0.189985822	0.276921743	288	71.5	216.5
BnaC01T0406200ZS	BnaC03T0428100ZS	0.09341025	0.226300369	0.412771089	288	71.66666667	216.3333333
BnaC03T0428100ZS	BnaC05T0418200ZS	0.083693299	0.086634665	0.966048622	288	73.33333333	214.6666667
BnaC07T0318500ZS	BnaC07T0318600ZS	0.053034136	0.015038098	3.526651868	282	67.16666667	214.8333333
BnaC08T0031500ZS	BnaC08T0031600ZS	0.032287845	0.059882166	0.53918967	291	69.5	221.5
BnaC09T0147900ZS	BnaA09T0178900SL	0.01754466	0.014563564	1.204695445	300	69.33333333	230.6666667
BnaA03T0136400ZS	BnaC03T0157800ZS	0.004548915	0.043808072	0.103837363	291	70.5	220.5
BnaA03T0136400ZS	BnaC09T0341900ZS	0.090945975	0.309553401	0.29379737	285	69	216
BnaA03T0136400ZS	BnaA10T0090200ZS	0.096270008	0.287123717	0.335291034	285	69.16666667	215.8333333
BnaA10T0090200ZS	BnaC09T0341900ZS	0.009324129	0.014599001	0.638682699	285	69.16666667	215.8333333
BnaA05T0370500ZS	BnaC05T0409000ZS	0.013196821	0.041871337	0.315175543	303	73.66666667	229.3333333
BnaA05T0370500ZS	BnaC03T0431300ZS	0.095784389	0.227045715	0.4218727	303	73.16666667	229.8333333
BnaC03T0431300ZS	BnaC05T0409000ZS	0.090856914	0.245777177	0.369671892	303	73.16666667	229.8333333
BnaC05g33290D	BnaC03T0771000ZS	0.012228532	0.012658528	0.966031077	327	79.66666667	247.3333333
BnaC05g33290D	BnaA01T0065500ZS	0.076935722	0.442078134	0.174031955	327	80.83333333	246.1666667
BnaC05g33290D	BnaA08T0153600ZS	0.080557416	0.221373553	0.363898102	327	78.25	248.75
BnaC05g33290D	Bnascaffold1357T0000300GG	0.080557416	0.221373553	0.363898102	327	78.25	248.75
BnaC05g33290D	BnaA08T0152300GG	0.080557416	0.221373553	0.363898102	327	78.25	248.75
BnaC05g33290D	BnaC01T0078600ZS	0.10353655	0.452034236	0.229045814	324	81	243
BnaA08T0152300GG	BnaA08T0153600ZS	0	0	NaN	336	78.83333333	257.1666667
BnaA08T0152300GG	Bnascaffold1357T0000300GG	0	0	NaN	336	78.83333333	257.1666667
BnaA08T0152300GG	BnaC03T0771000ZS	0.085046767	0.204399702	0.416080679	327	78.25	248.75
Bnascaffold1357T0000300GG	BnaA08T0153600ZS	0	0	NaN	336	78.83333333	257.1666667
Bnascaffold1357T0000300GG	BnaC03T0771000ZS	0.085046767	0.204399702	0.416080679	327	78.25	248.75
Bnascaffold4348T0003300GG	BnaC03T0754200ZS	0.008152254	0.121340216	0.067185097	327	80.33333333	246.6666667
Bnascaffold4348T0003300GG	Bnascaffold4348T0003400GG	0.069201596	0.266034176	0.260122957	342	84.83333333	257.1666667
Bnascaffold4348T0003300GG	BnaA08T0141300ZS	0.112054668	0.304098831	0.368481088	342	85	257
Bnascaffold4348T0003300GG	BnaC03T0754300ZS	0.124200683	0.404667661	0.306920207	342	85	257
Bnascaffold4348T0003400GG	BnaA08T0141300ZS	0.050185942	0.042607805	1.177857954	342	84.5	257.5
Bnascaffold4348T0003400GG	BnaC03T0754300ZS	0.089248024	0.105734241	0.84407873	342	84.5	257.5
Bnascaffold4348T0003400GG	BnaC03T0754200ZS	0.083359731	0.159956928	0.521138607	327	79.83333333	247.1666667
BnaA02T0353500NO	BnaA02T0361800ZS	0	0	NaN	312	70	242
BnaA02T0353500NO	BnaC02T0486100ZS	0.051931337	0.141409605	0.36724052	309	69.83333333	239.1666667
BnaC03T0068200NO	BnaA03T0121400ZS	0.013595538	0.014151363	0.960722881	294	71.33333333	222.6666667
BnaC03T0068200NO	BnaC03T0140800ZS	0.018182709	0.014151363	1.284873296	294	71.33333333	222.6666667
BnaA01T0065500ZS	BnaC01T0078600ZS	0.040065745	0.137639909	0.291091043	327	83.5	243.5
BnaA01T0065500ZS	BnaC03T0771000ZS	0.081450408	0.420098539	0.193884055	327	80.83333333	246.1666667
BnaA02T0127600ZS	BnaC02T0159200ZS	0.030441718	0.060639072	0.502014906	354	85.83333333	268.1666667
BnaA02T0208800ZS	BnaC02T0279500ZS	0.038451705	0.059163381	0.649924057	492	131.8333333	360.1666667
BnaA02T0361800ZS	BnaC02T0486100ZS	0.051931337	0.141409605	0.36724052	309	69.83333333	239.1666667
BnaA03T0121400ZS	BnaC03T0140800ZS	0.013595538	0.028574885	0.475786293	294	71.33333333	222.6666667
BnaA03T0121500ZS	BnaC03T0140900ZS	0.024050157	0.050123031	0.479822473	336	82.5	253.5
BnaA03T0423800ZS	BnaC07T0397000ZS	0.01829359	0.155937828	0.117313355	369	92.33333333	276.6666667
BnaA03T0423800ZS	Bnascaffold4467T0060500ZY	0.08824991	0.387382263	0.22781092	363	94.75	268.25
BnaA05T0458000ZS	BnaC05T0516800ZS	0.017493504	0.135502522	0.129100951	312	80.66666667	231.3333333
BnaA08T0141300ZS	BnaC03T0754300ZS	0.044583804	0.081657728	0.545983884	348	86.16666667	261.8333333
BnaA08T0141300ZS	BnaC03T0754200ZS	0.072293884	0.182287439	0.396592792	327	80.33333333	246.6666667
BnaA08T0153600ZS	BnaC03T0771000ZS	0.085046767	0.204399702	0.416080679	327	78.25	248.75
BnaA10T0113800ZS	BnaC09T0379200ZS	0.008614596	0.028106333	0.306500164	306	72.5	233.5
BnaA10T0113800ZS	BnaA10T0081300SL	0.004341546	0	#NAME?	303	72	231
BnaA10T0113800ZS	BnaA10T0081200SL	0.004341546	0	#NAME?	303	72	231
BnaA10T0113800ZS	BnaC09T0379300ZS	0.017310541	0.04271617	0.405245633	306	72.25	233.75
BnaA10T0113800ZS	BnaA10T0081900SL	0.080977451	0.121169674	0.668298002	306	71.5	234.5
BnaA10T0113800ZS	BnaA10T0114400ZS	0.080977451	0.121169674	0.668298002	306	71.5	234.5
BnaA10T0113800ZS	BnaC09T0380300ZS	0.09067633	0.120559682	0.752128145	306	71.83333333	234.1666667
BnaA10T0114400ZS	BnaA10T0081900SL	0	0	NaN	306	71	235
BnaA10T0114400ZS	BnaC09T0380300ZS	0.008571522	0	#NAME?	306	71.33333333	234.6666667
BnaA10T0114400ZS	BnaC09T0379200ZS	0.081160188	0.120256988	0.674889585	306	72	234
BnaA10T0114400ZS	BnaC09T0379300ZS	0.090642042	0.120711602	0.750897514	306	71.75	234.25
BnaA10T0114400ZS	BnaA10T0081300SL	0.086921228	0.121169674	0.717351338	303	71.5	231.5
BnaA10T0114400ZS	BnaA10T0081200SL	0.086921228	0.121169674	0.717351338	303	71.5	231.5
BnaC01T0078600ZS	BnaC03T0771000ZS	0.108275902	0.429810388	0.251915508	324	81	243
BnaC03T0426100ZS	BnaA03T0343700TA	0.02621728	0.091432123	0.286740357	321	78.41666667	242.5833333
BnaC03T0754200ZS	BnaC03T0754300ZS	0.08429414	0.290223821	0.290445285	327	80.33333333	246.6666667
BnaC04T0116300ZS	BnaC04T0113200SL	0	0	NaN	546	143.5	402.5
BnaC07T0397000ZS	Bnascaffold4467T0060500ZY	0.100602161	0.307099502	0.327588162	363	93.91666667	269.0833333
BnaC09T0379200ZS	BnaC09T0379300ZS	0.012973296	0.042414127	0.30587206	306	72.75	233.25
BnaC09T0379200ZS	BnaA10T0081300SL	0.013129438	0.028106333	0.467134505	303	72.5	230.5
BnaC09T0379200ZS	BnaA10T0081200SL	0.013129438	0.028106333	0.467134505	303	72.5	230.5
BnaC09T0379200ZS	BnaA10T0081900SL	0.081160188	0.120256988	0.674889585	306	72	234
BnaC09T0379200ZS	BnaC09T0380300ZS	0.090882604	0.119656146	0.759531429	306	72.33333333	233.6666667
BnaC09T0379300ZS	BnaA10T0081300SL	0.02198765	0.04271617	0.514738338	303	72.25	230.75
BnaC09T0379300ZS	BnaA10T0081200SL	0.02198765	0.04271617	0.514738338	303	72.25	230.75
BnaC09T0379300ZS	BnaA10T0081900SL	0.090642042	0.120711602	0.750897514	306	71.75	234.25
BnaC09T0379300ZS	BnaC09T0380300ZS	0.100492152	0.120106211	0.83669405	306	72.08333333	233.9166667
BnaC09T0380300ZS	BnaA10T0081900SL	0.008571522	0	#NAME?	306	71.33333333	234.6666667
BnaC09T0380300ZS	BnaA10T0081300SL	0.096834218	0.120559682	0.803205656	303	71.83333333	231.1666667
BnaC09T0380300ZS	BnaA10T0081200SL	0.096834218	0.120559682	0.803205656	303	71.83333333	231.1666667
BnaA10T0081200SL	BnaA10T0081300SL	0	0	NaN	303	72	231
BnaA10T0081200SL	BnaA10T0081900SL	0.086921228	0.121169674	0.717351338	303	71.5	231.5
BnaA10T0081300SL	BnaA10T0081900SL	0.086921228	0.121169674	0.717351338	303	71.5	231.5
BnaA02g09040D	BnaC02T0158700ZS	0.053083373	0.147136768	0.36077572	336	82.33333333	253.6666667
BnaA08T0210600GG	BnaC03T0646900ZS	0.006795063	0.036195202	0.187733818	585	141.5	443.5
BnaA08T0210600GG	Bnascaffold724T0001300GG	0.006800198	0.036108056	0.188329101	585	141.8333333	443.1666667
BnaA08T0210600GG	BnaA08T0217300ZS	0.009066979	0.051302045	0.176737176	585	141.1666667	443.8333333
BnaA08T0210600GG	BnaA09T0427500ZS	0.095501063	0.284481322	0.335702403	582	141.5	440.5
BnaA08T0210600GG	BnaC05T0239200ZS	0.09669376	0.260012757	0.371880831	582	141.0833333	440.9166667
BnaA08T0210600GG	BnaA09T0392500GG	0.091831143	0.296266446	0.309961334	567	138.9166667	428.0833333
BnaA08T0210600GG	BnaA07T0097200ZS	0.099098068	0.265018643	0.373928665	585	143.3333333	441.6666667
BnaA08T0210600GG	BnaA07T0094500WE	0.100512927	0.278889964	0.360403527	585	143.8333333	441.1666667
BnaA09T0392500GG	BnaA09T0427500ZS	0.009435941	0.043995507	0.21447511	567	140.4166667	426.5833333
BnaA09T0392500GG	BnaC05T0239200ZS	0.009426676	0.036592623	0.257611364	567	140	427
BnaA09T0392500GG	Bnascaffold724T0001300GG	0.091945386	0.284410339	0.323284262	567	139.4166667	427.5833333
BnaA09T0392500GG	BnaA08T0217300ZS	0.097170739	0.317473827	0.306074802	567	139.0833333	427.9166667
BnaA09T0392500GG	BnaC03T0646900ZS	0.089306281	0.274002539	0.325932311	567	139.4166667	427.5833333
BnaA09T0392500GG	BnaC07T0148200ZS	0.076672967	0.299699991	0.255832396	567	141.6666667	425.3333333
BnaA09T0392500GG	BnaA07T0097200ZS	0.070104255	0.285298663	0.245722338	567	141.1666667	425.8333333
BnaA09T0392500GG	BnaA07T0094500WE	0.071482635	0.299699991	0.23851397	567	141.6666667	425.3333333
BnaA09T0664200GG	BnaA09T0610600NO	0.048126473	0.078246792	0.61506001	612	161.5	450.5
BnaA09T0664200GG	BnaA09T0564500TA	0.038791916	0.091617025	0.423413834	612	162.3333333	449.6666667
BnaA09T0664200GG	BnaA09T0680500ZS	0.062957402	0.11729535	0.53674252	600	161.1666667	438.8333333
BnaC04T0279500GG	BnaC04T0327000ZS	0	0	NaN	603	161.8333333	441.1666667
BnaC04T0279500GG	BnaC02T0353000ZS	0.022009301	0.081424785	0.270302233	600	162	438
BnaC04T0279500GG	BnaA02T0260200ZS	0.029005935	0.082138894	0.353132767	600	160.6666667	439.3333333
BnaC04T0279500GG	Bnascaffold0026T0005200ZS	0.009122119	0.025133242	0.362950365	603	161.8333333	441.1666667
BnaC04T0279500GG	BnaA09T0265900ZS	0.059984934	0.194287695	0.308742834	603	160.6666667	442.3333333
BnaC04T0279500GG	BnaA09T0197000NO	0.059984934	0.202395882	0.296374279	603	160.6666667	442.3333333
BnaC04T0279500GG	BnaC09T0312800ZS	0.064847911	0.202879067	0.319638258	603	160.3333333	442.6666667
BnaC04T0279500GG	Bnascaffold0026T0051000ZS	0.055411007	0.067571537	0.82003472	603	159.9166667	443.0833333
BnaC04T0279500GG	Bnascaffold0026T0042000ZS	0.055411007	0.067571537	0.82003472	603	159.9166667	443.0833333
BnaC08T0190300GG	BnaC08T0244600ZS	0.005128225	0.015113862	0.339306079	525	133.6666667	391.3333333
BnaC08T0190300GG	BnaA08T0257800ZS	0.023398778	0.129702341	0.180403669	525	134.3333333	390.6666667
Bnascaffold724T0001300GG	BnaC03T0646900ZS	0.00909102	0.028643099	0.317389553	585	142.3333333	442.6666667
Bnascaffold724T0001300GG	BnaA08T0217300ZS	0.01137247	0.058566328	0.194181026	585	142	443
Bnascaffold724T0001300GG	BnaA09T0427500ZS	0.098282569	0.282458553	0.34795395	582	142.3333333	439.6666667
Bnascaffold724T0001300GG	BnaA07T0097200ZS	0.101892401	0.253395362	0.40210839	585	144.1666667	440.8333333
Bnascaffold724T0001300GG	BnaA07T0094500WE	0.103318422	0.267012625	0.386942086	585	144.6666667	440.3333333
BnaA09T0197000NO	BnaA09T0265900ZS	0	0.006204792	0	612	161.8333333	450.1666667
BnaA09T0197000NO	BnaC09T0312800ZS	0.012373734	0.028514522	0.433944992	609	160.8333333	448.1666667
BnaA09T0197000NO	BnaC02T0353000ZS	0.058923104	0.237971852	0.247605352	603	161.8333333	441.1666667
BnaA09T0197000NO	BnaA02T0260200ZS	0.061186403	0.248935191	0.245792499	603	160.5	442.5
BnaA09T0197000NO	Bnascaffold0026T0005200ZS	0.06828242	0.221453199	0.308337927	606	161.6666667	444.3333333
BnaA09T0197000NO	BnaC04T0327000ZS	0.059984934	0.202395882	0.296374279	603	160.6666667	442.3333333
BnaA09T0197000NO	Bnascaffold0026T0051000ZS	0.113274611	0.268755478	0.421478334	606	159.75	446.25
BnaA09T0197000NO	Bnascaffold0026T0042000ZS	0.113274611	0.268755478	0.421478334	606	159.75	446.25
BnaA09T0610600NO	BnaA09T0564500TA	0.027090981	0.025265547	1.072249943	612	161	451
BnaA09T0610600NO	BnaA09T0680500ZS	0.048082112	0.04845603	0.99228335	600	159.8333333	440.1666667
Bnascaffold2385T0000200NO	BnaA03T0373000ZS	0.011198416	0.056571309	0.197952222	615	165.1666667	449.8333333
Bnascaffold2385T0000300NO	BnaC03T0456100ZS	0	0.008053769	0	504	124.8333333	379.1666667
Bnascaffold2385T0000300NO	BnaA05T0334600ZS	0.066479479	0.284389668	0.233761935	504	126.75	377.25
Bnascaffold2385T0000300NO	BnaC05T0355700ZS	0.06503265	0.234231706	0.277642385	504	126.75	377.25
Bnascaffold2385T0000300NO	BnaC01T0370600ZS	0.074797539	0.247400395	0.302333951	498	125.75	372.25
Bnascaffold2385T0000300NO	BnaA03T0372900ZS	0.013633641	0.025019693	0.544916377	492	121.9166667	370.0833333
Bnascaffold2385T0000300NO	BnaA01T0300300ZS	0.07814016	0.276884415	0.2822122	498	127.4166667	370.5833333
BnaA02T0027800QU	BnaA02T0031300ZS	0.018507218	0.022887981	0.808599854	516	133.0833333	382.9166667
BnaA02T0027800QU	BnaC02T0034600ZS	0.021226267	0.121476996	0.174734873	516	133.75	382.25
Bnascaffold0026T0005200ZS	BnaC02T0353000ZS	0.03132706	0.080897307	0.387244776	603	163	440
Bnascaffold0026T0005200ZS	BnaA02T0260200ZS	0.038350724	0.067934341	0.564526336	603	161.6666667	441.3333333
Bnascaffold0026T0005200ZS	BnaC04T0327000ZS	0.009122119	0.025133242	0.362950365	603	161.8333333	441.1666667
Bnascaffold0026T0005200ZS	Bnascaffold0026T0051000ZS	0.045541607	0.040428152	1.126482533	606	160.9166667	445.0833333
Bnascaffold0026T0005200ZS	Bnascaffold0026T0042000ZS	0.045541607	0.040428152	1.126482533	606	160.9166667	445.0833333
Bnascaffold0026T0005200ZS	BnaA09T0265900ZS	0.06828242	0.213188653	0.320291063	606	161.6666667	444.3333333
Bnascaffold0026T0005200ZS	BnaC09T0312800ZS	0.073171191	0.221985656	0.329621256	606	161.3333333	444.6666667
Bnascaffold0026T0042000ZS	Bnascaffold0026T0051000ZS	0	0	NaN	606	159	447
Bnascaffold0026T0042000ZS	BnaC02T0353000ZS	0.076567721	0.119784791	0.639210706	603	161.0833333	441.9166667
Bnascaffold0026T0042000ZS	BnaA02T0260200ZS	0.083856189	0.106303097	0.788840513	603	159.75	443.25
Bnascaffold0026T0042000ZS	BnaC04T0327000ZS	0.055411007	0.067571537	0.82003472	603	159.9166667	443.0833333
Bnascaffold0026T0042000ZS	BnaA09T0265900ZS	0.113274611	0.259851094	0.43592124	606	159.75	446.25
Bnascaffold0026T0042000ZS	BnaC09T0312800ZS	0.118409471	0.269431611	0.439478765	606	159.4166667	446.5833333
Bnascaffold0026T0051000ZS	BnaC02T0353000ZS	0.076567721	0.119784791	0.639210706	603	161.0833333	441.9166667
Bnascaffold0026T0051000ZS	BnaA02T0260200ZS	0.083856189	0.106303097	0.788840513	603	159.75	443.25
Bnascaffold0026T0051000ZS	BnaC04T0327000ZS	0.055411007	0.067571537	0.82003472	603	159.9166667	443.0833333
Bnascaffold0026T0051000ZS	BnaA09T0265900ZS	0.113274611	0.259851094	0.43592124	606	159.75	446.25
Bnascaffold0026T0051000ZS	BnaC09T0312800ZS	0.118409471	0.269431611	0.439478765	606	159.4166667	446.5833333
BnaA01T0125400ZS	BnaC01T0155700ZS	0.003113653	0.031200339	0.099795473	420	98.16666667	321.8333333
BnaA01T0201800ZS	BnaC01T0253400ZS	0.013915056	0.008152254	1.706896721	486	123.3333333	362.6666667
BnaA01T0250300ZS	BnaC01T0312000ZS	0.009548567	0.034469018	0.277018839	570	148.4166667	421.5833333
BnaA01T0300300ZS	BnaC01T0370600ZS	0.01656001	0.090769974	0.182439298	495	128.6666667	366.3333333
BnaA01T0300300ZS	BnaC05T0355700ZS	0.057343856	0.271095392	0.211526487	501	129.6666667	371.3333333
BnaA01T0300300ZS	BnaA05T0334600ZS	0.057343856	0.271095392	0.211526487	501	129.6666667	371.3333333
BnaA01T0300300ZS	BnaC03T0456100ZS	0.07814016	0.265616597	0.294184026	498	127.4166667	370.5833333
BnaA01T0300300ZS	BnaA03T0372900ZS	0.080440573	0.266292095	0.302076457	492	124.9166667	367.0833333
BnaA02T0031300ZS	BnaC02T0034600ZS	0.018511297	0.09600304	0.1928199	516	133.1666667	382.8333333
BnaA02T0127500ZS	BnaC02T0159100ZS	0.054841699	0.083187673	0.659252704	543	127	416
BnaA02T0207200ZS	BnaC02T0277600ZS	0.030094308	0.049197962	0.611698267	444	105	339
BnaA02T0260200ZS	BnaC02T0353000ZS	0.013735599	0.018731463	0.733290278	603	162.1666667	440.8333333
BnaA02T0260200ZS	BnaA09T0265900ZS	0.061186403	0.240302002	0.254622942	603	160.5	442.5
BnaA02T0260200ZS	BnaC09T0312800ZS	0.068524607	0.258309077	0.265281451	603	160.1666667	442.8333333
BnaA02T0260200ZS	BnaC04T0327000ZS	0.029005935	0.082138894	0.353132767	600	160.6666667	439.3333333
BnaA02T0262600ZS	BnaC02T0356000ZS	0.029045256	0.051744654	0.561318975	471	120	351
BnaA02T0273300ZS	BnaC02T0372300ZS	0.019927371	0.037664818	0.529071231	621	163.3333333	457.6666667
BnaA02T0407100ZS	BnaC02T0540400ZS	0.079509115	0.114711676	0.693121376	528	134.75	393.25
BnaA03T0317300ZS	BnaA03T0328700WE	0.003919016	0	#NAME?	339	83.16666667	255.8333333
BnaA03T0317300ZS	BnaA03T0317500ZS	0.003919016	0	#NAME?	339	83.16666667	255.8333333
BnaA03T0317300ZS	BnaC03T0380700ZS	0.011826789	0.049604852	0.238420006	339	83.33333333	255.6666667
BnaA03T0317500ZS	BnaA03T0328700WE	0	0	NaN	345	84	261
BnaA03T0317500ZS	BnaC03T0380700ZS	0.015800453	0.049707629	0.317867763	339	83.16666667	255.8333333
BnaA03T0372900ZS	BnaC03T0456100ZS	0.013633641	0.016586716	0.821961412	492	121.9166667	370.0833333
BnaA03T0372900ZS	BnaA05T0334600ZS	0.077284712	0.267793509	0.288598151	492	124.3333333	367.6666667
BnaA03T0372900ZS	BnaC05T0355700ZS	0.075778687	0.217774978	0.347967831	492	124.3333333	367.6666667
BnaA03T0372900ZS	BnaC01T0370600ZS	0.086100267	0.230775705	0.37309069	486	123.3333333	362.6666667
BnaA03T0392100ZS	BnaC03T0485200ZS	0.010512656	0.01454591	0.722722425	522	138.8333333	383.1666667
BnaA04T0301300ZS	BnaC04T0618000ZS	0.004502828	0.006256553	0.719697801	606	160.5	445.5
BnaA05T0043900ZS	BnaC04T0049000ZY	0.008988872	0.073228852	0.12275041	591	143.3333333	447.6666667
BnaA05T0137900ZS	BnaA05T0147800ZS	0.016147018	0.021321233	0.757321015	636	166.5	469.5
BnaA05T0137900ZS	BnaC06T0147300ZS	0.039854423	0.0706026	0.564489448	627	163.25	463.75
BnaA05T0147800ZS	BnaC06T0147300ZS	0.035372184	0.043968633	0.804486794	627	163.9166667	463.0833333
BnaA05T0334600ZS	BnaC05T0355700ZS	0.00393014	0.120423803	0.032635907	513	130.3333333	382.6666667
BnaA05T0334600ZS	BnaC01T0370600ZS	0.048448575	0.210571222	0.230081653	501	128	373
BnaA05T0334600ZS	BnaC03T0456100ZS	0.066479479	0.27294998	0.243559201	504	126.75	377.25
BnaA06T0005500ZS	BnaC06T0086300ZS	0.00671897	0.083313815	0.080646528	588	139.5	448.5
BnaA06T0005500ZS	BnaC03T0809300ZS	0.076884277	0.243121621	0.316237927	582	137.25	444.75
BnaA06T0005500ZS	BnaA08T0007000ZS	0.076884277	0.243121621	0.316237927	582	137.25	444.75
BnaA06T0005500ZS	BnaC03T0671600SL	0.081385405	0.234265908	0.347406099	582	137.9166667	444.0833333
BnaA06T0125100ZS	BnaC05T0153200ZS	0.016582308	0.156987796	0.105628008	534	137.6666667	396.3333333
BnaA06T0126300ZS	BnaC05T0154500ZS	0.0121068	0.056232417	0.215299308	564	147.6666667	416.3333333
BnaA06T0292000ZS	BnaC03T0534800ZS	0.032677789	0.025976622	1.25796912	528	137.0833333	390.9166667
BnaA07T0097200ZS	BnaA07T0094500WE	0.004547191	0.006841553	0.664643126	588	146.8333333	441.1666667
BnaA07T0097200ZS	BnaC07T0148200ZS	0.018466022	0.034950995	0.528340391	585	146.4166667	438.5833333
BnaA07T0097200ZS	BnaA09T0427500ZS	0.070541803	0.278889964	0.252937759	582	143.8333333	438.1666667
BnaA07T0097200ZS	BnaC05T0239200ZS	0.071782181	0.274056468	0.261924784	582	143.75	438.25
BnaA07T0097200ZS	BnaA08T0217300ZS	0.10432615	0.284751241	0.366376456	585	143.5	441.5
BnaA07T0097200ZS	BnaC03T0646900ZS	0.101809944	0.27386482	0.371752546	585	143.8333333	441.1666667
BnaA07T0153600ZS	BnaA07T0102900ZY	0.007698956	0.046406553	0.165902337	525	133.3333333	391.6666667
BnaA07T0339200ZS	BnaC06T0398800ZS	0.012969791	0.051789335	0.250433625	411	99.91666667	311.0833333
BnaA07T0339300ZS	BnaC06T0398900ZS	0.021315822	0.069875938	0.305052392	438	104.9166667	333.0833333
BnaA07T0342200ZS	BnaC06T0402400ZS	0.041694429	0.150683614	0.276701813	573	153.8333333	419.1666667
BnaA07T0342200ZS	BnaA07T0324600SL	0.027426097	0.16247296	0.168804067	576	155.1666667	420.8333333
BnaA08T0007000ZS	BnaC03T0809300ZS	0	0.022114624	0	591	137.6666667	453.3333333
BnaA08T0007000ZS	BnaC03T0671600SL	0.008882413	0.037136298	0.23918413	591	138	453
BnaA08T0007000ZS	BnaC06T0086300ZS	0.074397228	0.213488136	0.348484134	582	137.25	444.75
BnaA08T0091100ZS	BnaC08T0130100ZS	0.021791982	0.057937642	0.376128207	627	161.4166667	465.5833333
BnaA08T0217300ZS	BnaC03T0646900ZS	0.011363854	0.058709668	0.193560178	585	141.6666667	443.3333333
BnaA08T0217300ZS	BnaA07T0094500WE	0.105757415	0.298908499	0.353812003	585	144	441
BnaA08T0257800ZS	BnaC08T0244600ZS	0.023388643	0.112359209	0.208159554	525	134.1666667	390.8333333
BnaA09T0153100ZS	BnaC09T0167500ZS	0.018155198	0.026434454	0.686800565	450	115.5	334.5
BnaA09T0265900ZS	BnaC09T0312800ZS	0.012373734	0.022083614	0.5603129	609	160.8333333	448.1666667
BnaA09T0265900ZS	BnaC02T0353000ZS	0.058923104	0.229532944	0.256708702	603	161.8333333	441.1666667
BnaA09T0265900ZS	BnaC04T0327000ZS	0.059984934	0.194287695	0.308742834	603	160.6666667	442.3333333
BnaA09T0427500ZS	BnaC05T0239200ZS	0.009158671	0.028591908	0.320323898	582	142.5833333	439.4166667
BnaA09T0427500ZS	BnaC03T0646900ZS	0.093039487	0.253058734	0.367659654	582	142	440
BnaA09T0427500ZS	BnaC07T0148200ZS	0.073184889	0.297428295	0.246058933	582	144.5833333	437.4166667
BnaA09T0427500ZS	BnaA07T0094500WE	0.071882589	0.292923839	0.245396856	582	144.3333333	437.6666667
BnaA09T0614300ZS	BnaC08T0420500ZY	0.012749988	0.058781601	0.216904406	537	141.5	395.5
BnaA09T0614300ZS	BnaA09T0614500ZS	0.020245852	0.097271863	0.208136775	543	142.5	400.5
BnaA09T0614300ZS	BnaC08T0470200ZS	0.012584188	0.07376949	0.170587974	543	142.3333333	400.6666667
BnaA09T0614400ZS	BnaC08T0470300ZS	0.027281935	0.015821285	1.724381692	501	127.75	373.25
BnaA09T0614500ZS	BnaC08T0420500ZY	0.02572048	0.174235392	0.147619148	537	141.5	395.5
BnaA09T0614500ZS	BnaC08T0470200ZS	0.012510715	0.081160188	0.154148428	546	143	403
BnaA09T0680500ZS	BnaA09T0564500TA	0.021840624	0.021968098	0.994197317	603	161.6666667	441.3333333
BnaA10T0037500ZS	BnaC05T0038000ZS	0.053109086	0.102923653	0.516004678	600	161.1666667	438.8333333
BnaC01T0370600ZS	BnaC05T0355700ZS	0.048448575	0.231551611	0.209234454	501	128	373
BnaC01T0370600ZS	BnaC03T0456100ZS	0.074797539	0.236421242	0.316374021	498	125.75	372.25
BnaC02T0353000ZS	BnaC04T0327000ZS	0.022009301	0.081424785	0.270302233	600	162	438
BnaC02T0353000ZS	BnaC09T0312800ZS	0.066263014	0.247109401	0.268152544	603	161.5	441.5
BnaC03T0380700ZS	BnaA03T0328700WE	0.015800453	0.049707629	0.317867763	339	83.16666667	255.8333333
BnaC03T0456100ZS	BnaC05T0355700ZS	0.06503265	0.223526796	0.290938942	504	126.75	377.25
BnaC03T0646900ZS	BnaC05T0239200ZS	0.094231951	0.249006744	0.378431322	582	141.5833333	440.4166667
BnaC03T0646900ZS	BnaA07T0094500WE	0.103234634	0.287821779	0.358675549	585	144.3333333	440.6666667
BnaC03T0731000ZS	BnaA08T0122300ZY	0.002379066	0.035806322	0.06644263	564	143	421
BnaC03T0809300ZS	BnaC03T0671600SL	0.008882413	0.029560476	0.300482749	591	138	453
BnaC03T0809300ZS	BnaC06T0086300ZS	0.074397228	0.213488136	0.348484134	582	137.25	444.75
BnaC04T0327000ZS	BnaC09T0312800ZS	0.064847911	0.202879067	0.319638258	603	160.3333333	442.6666667
BnaC05T0239200ZS	BnaC07T0148200ZS	0.076898028	0.283151331	0.271579256	582	144.1666667	437.8333333
BnaC05T0239200ZS	BnaA07T0094500WE	0.073126354	0.288024491	0.25388936	582	144.25	437.75
BnaC06T0086300ZS	BnaC03T0671600SL	0.078879661	0.20511244	0.384567901	582	137.9166667	444.0833333
BnaC06T0402400ZS	BnaA07T0324600SL	0.044238866	0.127063614	0.348163136	573	154	419
BnaC07T0148200ZS	BnaA07T0094500WE	0.01848736	0.041993475	0.440243638	585	146.9166667	438.0833333
BnaC08T0093600ZS	BnaA08T0061400ZY	0.013928695	0.02588323	0.538135905	888	235.8333333	652.1666667
BnaC08T0470200ZS	BnaC08T0420500ZY	0.023078744	0.139939467	0.164919479	537	141	396
