# Supplementary material for: Characterization of non-specific lipid transfer protein (nsLtp) gene families in the Brassica napus pangenome reveals abundance variation
Source: BMC Plant Biol. 2022 Jan 7;22:21. doi: 10.1186/s12870-021-03408-5 (PMC8740461; doi:10.1186/s12870-021-03408-5)
Supplement: Supplementary file 5 — Additional file 5: Supplymentary Table S4: The differentially expression analysis results of BnLTP genes that responses to Sclerotinia sclerotiorum [file 12870_2021_3408_MOESM5_ESM.xls]

gene_name	compare	log2_foldchange	q	up/down
BnLTPG.66	R-24h_R-mock	-1.771590771638274	0.00344928775117634	down
BnLTPD.41	R-24h_R-mock	-1.291669117469405	0.0248066473731405	down
BnLTPG.3	R-24h_S-24h	1.6439513200341123	6.68708069647939e-05	up
BnLTPG.6	R-24h_S-24h	2.2902908051401174	0.0235699461443394	up
BnLTPG.7	R-24h_S-24h	-5.804834245626333	2.32269924341241e-05	down
BnLTP1.5	R-24h_S-24h	1.5889174818378111	0.0311608288784001	up
BnLTP1.6	R-24h_S-24h	1.4383596467013806	0.0066831832803338	up
BnLTPG.8	R-24h_S-24h	-10.557751824177577	1.18416577896034e-102	down
BnLTPD.16	R-24h_S-24h	-3.131783547807201	3.57709219888038e-09	down
BnLTP1.7	R-24h_S-24h	1.7432710398483875	0.0195428335894731	up
BnLTPG.16	R-24h_S-24h	-5.593130114326103	0.012536549664237	down
BnLTPG.17	R-24h_S-24h	-1.8898431122126433	6.11787155142587e-09	down
BnLTPG.26	R-24h_S-24h	2.935747744633779	0.0202248715884984	up
BnLTPG.29	R-24h_S-24h	-1.2732341192634642	0.000302258827419796	down
BnLTPG.32	R-24h_S-24h	-Inf	3.56763873444936e-05	down
BnLTPG.33	R-24h_S-24h	4.072105836529648	1.31754679001681e-08	up
BnLTP2.24	R-24h_S-24h	2.149765884337976	0.00047065533004601	up
BnLTPG.44	R-24h_S-24h	-2.055379186474488	0.00577512174812898	down
BnLTPG.46	R-24h_S-24h	5.734423213856621	4.35071665302721e-08	up
BnLTPG.48	R-24h_S-24h	-1.752601661303929	8.31379868601147e-08	down
BnLTPG.52	R-24h_S-24h	2.4830940582590513	9.2445239891779e-05	up
BnLTPD.43	R-24h_S-24h	-Inf	3.56611830095728e-69	down
BnLTPD.44	R-24h_S-24h	-8.567052092975239	5.4848067633994e-42	down
BnLTPD.22	R-24h_S-24h	-5.389358722707663	1.32599010456378e-10	down
BnLTPG.63	R-24h_S-24h	2.5187775601955904	0.00114501965045448	up
BnLTP2.30	R-24h_S-24h	1.884095226850913	4.93202221127309e-06	up
BnLTP1.16	R-24h_S-24h	8.750150570233998	1.06832274244543e-30	up
BnLTP1.17	R-24h_S-24h	9.670858899944852	4.00748780209685e-10	up
BnLTPG.66	R-24h_S-24h	-1.5250334902884957	0.00239108256731674	down
BnLTPG.67	R-24h_S-24h	-4.941061849045898	2.94867696468362e-07	down
BnLTPD.27	R-24h_S-24h	-Inf	0.0303559377260786	down
BnLTPG.72	R-24h_S-24h	-Inf	1.64091777401033e-07	down
BnLTPD.10	R-24h_S-24h	-5.309342532546588	1.79829351190105e-08	down
BnLTPD.30	R-24h_S-24h	-2.041863059662319	1.20310132205288e-05	down
BnLTP1.19	R-24h_S-24h	1.91909535401055	0.0242969915830187	up
BnLTPG.73	R-24h_S-24h	2.335057830859094	7.83737183424002e-07	up
BnLTPG.74	R-24h_S-24h	-3.4292109304568155	5.81359229197807e-07	down
BnLTPG.77	R-24h_S-24h	-5.545423183933158	0.00760931872568943	down
BnLTPG.82	R-24h_S-24h	-7.298686382883237	5.88092015433738e-06	down
BnLTPG.93	R-24h_S-24h	2.819039919947532	4.8027690521393e-06	up
BnLTP2.46	R-24h_S-24h	1.4574615957960273	0.00120962065108953	up
BnLTPG.108	R-24h_S-24h	-1.9756401876936867	1.18717447413517e-09	down
BnLTPD.40	R-24h_S-24h	-3.7351304020579894	2.47620527490607e-08	down
BnLTPD.41	R-24h_S-24h	-3.041206188118292	7.5218289954158e-16	down
BnLTPD.42	R-24h_S-24h	-4.444503081039637	0.00931292562371326	down
BnLTPG.114	R-24h_S-24h	-1.9654598094256241	0.0261134149889257	down
BnLTP1.6	R-48h_R-mock	-2.5507026906046493	0.0481784091525776	down
BnLTPG.8	R-48h_R-mock	3.4317408160393734	0.0029277008047689	up
BnLTPD.16	R-48h_R-mock	1.904921049664585	0.0152694136880802	up
BnLTPG.17	R-48h_R-mock	5.041475872901058	2.31132979188129e-08	up
BnLTP2.17	R-48h_R-mock	1.6879938371145173	0.0261282510551956	up
BnLTPG.29	R-48h_R-mock	1.4489281723354837	0.0155384023204455	up
BnLTPG.48	R-48h_R-mock	3.07279269112916	9.71977140037351e-11	up
BnLTPG.52	R-48h_R-mock	-5.0582934991192845	0.00395537353523089	down
BnLTP1.16	R-48h_R-mock	-1.7595879884891479	0.0319776832174559	down
BnLTPG.67	R-48h_R-mock	2.9979652578841303	0.0143663114104726	up
BnLTPD.32	R-48h_R-mock	1.9461963522370136	0.0162305583875316	up
BnLTP2.34	R-48h_R-mock	2.3208463124771144	0.00214396983527696	up
BnLTPG.74	R-48h_R-mock	5.153938308177347	3.06681555383255e-08	up
BnLTP2.39	R-48h_R-mock	1.2535151899523278	0.00689654167423718	up
BnLTPG.108	R-48h_R-mock	3.5495545062337817	2.48872368529875e-06	up
BnLTPG.114	R-48h_R-mock	5.6395494180588335	4.7766362977873e-15	up
BnLTPG.8	R-48h_S-48h	-6.101621062077131	5.02982307060366e-12	down
BnLTPG.16	R-48h_S-48h	-Inf	0.00487091182884559	down
BnLTP2.17	R-48h_S-48h	2.7303567684390937	1.06181546198132e-05	up
BnLTPG.33	R-48h_S-48h	6.678183309248706	1.83888436677503e-06	up
BnLTPG.45	R-48h_S-48h	-Inf	0.0333093981221083	down
BnLTPD.43	R-48h_S-48h	-7.150589872907115	0.0181366974496543	down
BnLTPD.22	R-48h_S-48h	-2.947257991969575	0.00011624318694402	down
BnLTP1.16	R-48h_S-48h	7.775586817205942	1.89564952889495e-08	up
BnLTPG.72	R-48h_S-48h	-Inf	0.000117991045011262	down
BnLTPD.10	R-48h_S-48h	-2.140662178913067	0.0162756870099004	down
BnLTP2.34	R-48h_S-48h	2.4478272795358054	0.00641104973179252	up
BnLTPG.75	R-48h_S-48h	4.041714690822722	0.0284722949225433	up
BnLTPG.77	R-48h_S-48h	-Inf	0.00763937683866687	down
BnLTPG.82	R-48h_S-48h	-Inf	1.47827419701089e-09	down
BnLTP2.39	R-48h_S-48h	1.7859421844145713	0.00829047520950594	up
BnLTPD.40	R-48h_S-48h	-1.9229675154288286	0.0051794446630751	down
BnLTPG.114	R-48h_S-48h	2.6161048567236134	2.51447744572413e-05	up
BnLTP1.3	R-96h_R-mock	-1.9319296837740922	0.00884535568782717	down
BnLTPG.3	R-96h_R-mock	-2.1699899177607467	0.00328885134764822	down
BnLTP1.5	R-96h_R-mock	-3.8915906125133044	3.51531472328222e-07	down
BnLTP1.6	R-96h_R-mock	-3.861366687085376	3.38993379556167e-27	down
BnLTPG.8	R-96h_R-mock	4.427850289446357	8.14701022040498e-09	up
BnLTPD.16	R-96h_R-mock	2.304102256605813	0.000159734131520112	up
BnLTP1.7	R-96h_R-mock	-4.340231792065336	3.17723464363848e-27	down
BnLTP2.15	R-96h_R-mock	1.0636607975296142	0.0273307996814571	up
BnLTPG.17	R-96h_R-mock	3.4936196491188674	9.9874606198699e-09	up
BnLTPG.46	R-96h_R-mock	-5.257552405643503	0.00364354270518831	down
BnLTPG.48	R-96h_R-mock	1.835597146999239	2.7050504821982e-06	up
BnLTPG.52	R-96h_R-mock	-4.887851607506105	0.0160186012022722	down
BnLTPD.22	R-96h_R-mock	-2.5874173641612557	0.00171978250149645	down
BnLTP1.14	R-96h_R-mock	-1.9830977804270706	0.0201592081770131	down
BnLTPG.63	R-96h_R-mock	-4.989932438121755	0.0199692351069036	down
BnLTP2.30	R-96h_R-mock	-2.1001163106455465	0.00132853230190131	down
BnLTP1.16	R-96h_R-mock	-4.19228247491266	4.57514498766575e-10	down
BnLTP1.17	R-96h_R-mock	-2.893707340371179	0.000373494620675056	down
BnLTPG.67	R-96h_R-mock	3.38307870161426	8.40191784560283e-08	up
BnLTPD.10	R-96h_R-mock	3.0162594687822155	0.00448943923756955	up
BnLTP1.19	R-96h_R-mock	-4.523780879654437	6.85904218780166e-19	down
BnLTPD.32	R-96h_R-mock	1.9144559433689743	0.019949133533705	up
BnLTP2.34	R-96h_R-mock	2.14556738999081	0.000117356858806227	up
BnLTPG.74	R-96h_R-mock	3.8567358636418394	1.03198759278882e-08	up
BnLTP1.20	R-96h_R-mock	-2.217525046343629	0.000153213393348374	down
BnLTP1.26	R-96h_R-mock	-2.504697800616721	5.49178851631963e-09	down
BnLTPG.90	R-96h_R-mock	-5.860880241133787	0.00152135599101352	down
BnLTP2.39	R-96h_R-mock	1.8150934624374668	6.96394025546286e-06	up
BnLTPG.93	R-96h_R-mock	-3.630634129981589	0.000643738210541174	down
BnLTPG.96	R-96h_R-mock	3.7939844921693506	0.0448606056635856	up
BnLTP2.46	R-96h_R-mock	-1.317309954090905	0.00257298326346663	down
BnLTPG.108	R-96h_R-mock	2.022405614121707	0.000217804769896207	up
BnLTPD.40	R-96h_R-mock	-3.5788237153286784	3.2893938170026e-06	down
BnLTPD.41	R-96h_R-mock	-2.9324485304417887	0.000282014637818632	down
BnLTPG.114	R-96h_R-mock	4.3640896760194545	3.56067425228532e-11	up
BnLTPG.7	R-96h_S-96h	-Inf	0.00777392502185179	down
BnLTP1.5	R-96h_S-96h	4.941578507288145	2.01666161873728e-07	up
BnLTP1.6	R-96h_S-96h	4.730530507228914	1.80955550272508e-05	up
BnLTPG.8	R-96h_S-96h	-5.146518309849144	8.92913842402576e-49	down
BnLTPG.13	R-96h_S-96h	3.6446886951351933	0.0244494717926315	up
BnLTP1.7	R-96h_S-96h	3.9926604962631123	6.58836921900713e-06	up
BnLTP2.15	R-96h_S-96h	1.125367638244255	0.0018208878403797	up
BnLTPG.29	R-96h_S-96h	1.114444288320638	0.00399060776799232	up
BnLTPD.43	R-96h_S-96h	-Inf	5.14899688705309e-09	down
BnLTP2.30	R-96h_S-96h	4.230595787561521	0.00182324669243953	up
BnLTPG.72	R-96h_S-96h	-Inf	3.20090941349433e-06	down
BnLTP1.19	R-96h_S-96h	4.005000884169366	0.000139937116552377	up
BnLTP2.34	R-96h_S-96h	1.2540747822573435	0.00123729952755176	up
BnLTPG.74	R-96h_S-96h	-1.7711862656728652	2.92828071382316e-09	down
BnLTPG.76	R-96h_S-96h	1.14051395611249	0.0117861269433373	up
BnLTPD.33	R-96h_S-96h	2.144470080550992	0.0256271178401292	up
BnLTPG.82	R-96h_S-96h	-Inf	5.6587019126594e-09	down
BnLTPD.40	R-96h_S-96h	-2.0454463593272156	0.0220976373251239	down
BnLTPG.3	R-mock_S-mock	1.3499377264916508	0.0356692624441144	up
BnLTPG.7	R-mock_S-mock	-Inf	1.25212474822703e-13	down
BnLTPG.8	R-mock_S-mock	-8.693843758965135	3.22473549081084e-41	down
BnLTPG.16	R-mock_S-mock	-Inf	3.30967209572039e-11	down
BnLTP2.17	R-mock_S-mock	2.27548981780605	0.00281074440683266	up
BnLTPG.31	R-mock_S-mock	-Inf	0.0205126609477272	down
BnLTPG.32	R-mock_S-mock	-Inf	0.000786733293732261	down
BnLTPG.33	R-mock_S-mock	3.233815450080024	0.000661727046589614	up
BnLTPG.44	R-mock_S-mock	-3.1938388169994467	1.62898598626089e-08	down
BnLTPG.45	R-mock_S-mock	-Inf	2.52203695928316e-05	down
BnLTPG.46	R-mock_S-mock	3.7664935281534544	0.00822444341623846	up
BnLTP1.11	R-mock_S-mock	-Inf	0.000651220972516859	down
BnLTPD.43	R-mock_S-mock	-7.844668990935682	1.14431383890763e-33	down
BnLTPD.44	R-mock_S-mock	-3.6367887407164856	0.000655157507560555	down
BnLTPD.22	R-mock_S-mock	-1.5347034322447988	0.000715015162320495	down
BnLTP2.30	R-mock_S-mock	2.5743583052267054	5.50091661435208e-06	up
BnLTP1.16	R-mock_S-mock	2.064388268525263	0.0100267300632893	up
BnLTPG.66	R-mock_S-mock	1.922318105077303	0.00244863189569651	up
BnLTPG.72	R-mock_S-mock	-Inf	0.000201574131185973	down
BnLTPD.10	R-mock_S-mock	-2.9272358405803773	0.00589810876539751	down
BnLTPG.77	R-mock_S-mock	-6.065763455062388	4.67595325719025e-05	down
BnLTPD.33	R-mock_S-mock	-2.447198607771165	4.21260896093278e-06	down
BnLTPG.82	R-mock_S-mock	-Inf	8.56025171780186e-35	down
BnLTP1.26	R-mock_S-mock	-2.296494664481126	2.18281163004721e-08	down
BnLTPG.91G	R-mock_S-mock	-5.1955860052857235	8.45181286800264e-17	down
BnLTPG.96	R-mock_S-mock	-4.654435740632076	0.00273492298729164	down
BnLTP1.25	R-mock_S-mock	-Inf	1.60875151288275e-05	down
BnLTPG.17	S-24h_S-mock	2.4747146694652407	1.72300318798813e-08	up
BnLTP1.11	S-24h_S-mock	-6.024914759270336	0.00475664945568064	down
BnLTPG.48	S-24h_S-mock	1.5452195257782275	0.00105105624110451	up
BnLTPD.43	S-24h_S-mock	1.3277358533727817	0.0381970418459306	up
BnLTPD.44	S-24h_S-mock	2.433621663960754	0.00756803385609239	up
BnLTPD.22	S-24h_S-mock	1.587109763240827	0.00225327492960388	up
BnLTP1.16	S-24h_S-mock	-6.143653053317603	4.17019336847187e-14	down
BnLTP1.17	S-24h_S-mock	-7.931435879158285	2.8686895264923e-05	down
BnLTPG.74	S-24h_S-mock	2.2965546826910885	0.0235121116125738	up
BnLTP1.26	S-24h_S-mock	-2.7293858862075036	1.02399781053573e-11	down
BnLTPG.91G	S-24h_S-mock	-6.825157970825916	1.25543370178762e-43	down
BnLTPG.96	S-24h_S-mock	-Inf	0.000369709103068916	down
BnLTP2.46	S-24h_S-mock	-1.640435280050844	0.00115277286707084	down
BnLTP1.25	S-24h_S-mock	-Inf	3.89081133247049e-05	down
BnLTPG.108	S-24h_S-mock	1.7569569248677377	8.99773753788209e-05	up
BnLTPD.40	S-24h_S-mock	1.1845235119808364	0.0198000250088241	up
BnLTPG.7	S-48h_S-mock	-2.953236948895516	0.00606090308061644	down
BnLTP1.6	S-48h_S-mock	-1.9500305298545433	0.00772521402641359	down
BnLTP1.7	S-48h_S-mock	-1.822529301503872	0.0254722667052058	down
BnLTPG.17	S-48h_S-mock	4.669831112723024	1.39142455095031e-20	up
BnLTPG.48	S-48h_S-mock	2.3170422267269783	6.65156208310229e-06	up
BnLTP1.16	S-48h_S-mock	-7.5517907419268	5.13185705858001e-07	down
BnLTP1.17	S-48h_S-mock	-Inf	7.44102806059194e-26	down
BnLTPG.67	S-48h_S-mock	1.7637207931646555	0.0479812534727261	up
BnLTP1.19	S-48h_S-mock	-1.9345324231795822	0.0236180393431993	down
BnLTPG.74	S-48h_S-mock	4.850754957771935	7.27722950074372e-08	up
BnLTPD.33	S-48h_S-mock	-2.5967165155508303	5.94577338454415e-05	down
BnLTP1.26	S-48h_S-mock	-3.9062621245706763	1.16935924610436e-05	down
BnLTPG.91G	S-48h_S-mock	-7.298233404988167	1.36982605501795e-22	down
BnLTPG.108	S-48h_S-mock	2.2057706329644327	6.63333506366936e-06	up
BnLTPG.114	S-48h_S-mock	4.247592115461863	0.0104154132166364	up
BnLTP1.3	S-96h_S-mock	-4.304711055639303	0.0223824430563758	down
BnLTP1.5	S-96h_S-mock	-8.07313219512432	7.62405963689446e-15	down
BnLTP1.6	S-96h_S-mock	-8.354845727259573	1.92127127163252e-05	down
BnLTPG.13	S-96h_S-mock	-4.774241620181965	0.000115819777395946	down
BnLTP1.7	S-96h_S-mock	-7.718290638887793	1.28285495923115e-06	down
BnLTPG.16	S-96h_S-mock	-Inf	2.24951072907819e-06	down
BnLTPG.17	S-96h_S-mock	4.50151445002738	2.08289624252461e-24	up
BnLTP2.17	S-96h_S-mock	3.0763683897958143	2.29921372144821e-06	up
BnLTPG.29	S-96h_S-mock	-1.0607642068033036	0.0438247548651939	down
BnLTPG.44	S-96h_S-mock	-8.00732467124469	0.0181756730181675	down
BnLTPG.45	S-96h_S-mock	-Inf	0.00322549119094806	down
BnLTPG.48	S-96h_S-mock	1.654802230567758	0.00021783809043225	up
BnLTPD.22	S-96h_S-mock	-2.943722671748274	0.00114435025636126	down
BnLTP1.14	S-96h_S-mock	-Inf	7.51266036705336e-06	down
BnLTP2.30	S-96h_S-mock	-3.853633718556723	0.0195660986350019	down
BnLTP1.16	S-96h_S-mock	-Inf	3.36263232459458e-42	down
BnLTP1.17	S-96h_S-mock	-Inf	1.4542702462802e-30	down
BnLTPG.67	S-96h_S-mock	1.4379630002184536	0.0328207527016221	up
BnLTP1.19	S-96h_S-mock	-7.671351783899842	3.67139375123038e-06	down
BnLTPG.74	S-96h_S-mock	4.992789472951596	7.33477244538637e-13	up
BnLTPG.75	S-96h_S-mock	-Inf	0.0159770424759639	down
BnLTPG.76	S-96h_S-mock	-1.3597678839756981	0.0110675418009359	down
BnLTPD.33	S-96h_S-mock	-6.046763793908147	5.81481147297765e-11	down
BnLTP1.20	S-96h_S-mock	-3.7428439640441526	0.0042378792880046	down
BnLTP1.26	S-96h_S-mock	-6.68977033058135	2.55529406824379e-06	down
BnLTPG.90	S-96h_S-mock	-Inf	3.30343779091969e-05	down
BnLTPG.91G	S-96h_S-mock	-7.301573387503929	1.65380488877056e-10	down
BnLTPG.93	S-96h_S-mock	-Inf	0.00182745325659196	down
BnLTPG.108	S-96h_S-mock	1.346040800374184	0.00253651531779032	up
BnLTPD.40	S-96h_S-mock	-2.0045411901897587	0.0131353327315581	down
BnLTPD.41	S-96h_S-mock	-2.8892657408331845	0.0023639037534031	down
BnLTPG.114	S-96h_S-mock	4.566641641308539	0.00099267981244555	up
